# Supplementary material for: In Situ Growth of PbS/PbI2 Heterojunction and Its Photoelectric Properties
Source: Nanomaterials (Basel). 2022 Feb 18;12(4):681. doi: 10.3390/nano12040681 (PMC8879748; doi:10.3390/nano12040681)
Supplement: Supplementary file 1 [file nanomaterials-12-00681-s001.zip]

Archive with 1 entries (1 files):
- nanomaterials-1577191-supplementary.pdf
